# Supplementary material for: AraC Functional Suppressors of Mutations in the C-Terminal Domain of the RpoA Subunit of the Escherichia coli RNA Polymerase
Source: Microorganisms. 2024 Sep 23;12(9):1928. doi: 10.3390/microorganisms12091928 (PMC11434276; doi:10.3390/microorganisms12091928)
Supplement: Supplementary file 1 [file microorganisms-12-01928-s001.zip]

Archive with 1 entries (1 files):
- microorganisms-3207806-supplementary.pdf
